# Supplementary material for: Growth and Characterization of Ultrathin Vanadium Oxide Films on HOPG
Source: Nanomaterials (Basel). 2022 Sep 9;12(18):3134. doi: 10.3390/nano12183134 (PMC9505911; doi:10.3390/nano12183134)
Supplement: Supplementary file 1 [file nanomaterials-12-03134-s001.zip]

Archive with 1 entries (1 files):
- nanomaterials-1867653-supplementary.pdf
